# Supplementary material for: Adverse Events Reported During Weekly Isoniazid-Rifapentine (3HP) Tuberculosis Preventive Treatment Among People With Human Immunodeficiency Virus in Uganda
Source: Open Forum Infect Dis. 2024 Nov 14;11(11):ofae667. doi: 10.1093/ofid/ofae667 (PMC11584509; doi:10.1093/ofid/ofae667)
Supplement: ofae667_Supplementary_Data [file ofae667_supplementary_data.zip]

Archive with 4 entries (4 files):
- Supplement Figure 1.docx
- Supplement Table 1.docx
- Supplement Table 2.docx
- Supplement Table 3.docx
